# Supplementary material for: Preparation of Thioaminals in Water
Source: Molecules. 2022 Mar 3;27(5):1673. doi: 10.3390/molecules27051673 (PMC8911761; doi:10.3390/molecules27051673)
Supplement: Supplementary file 1 [file molecules-27-01673-s001.zip]

Archive with 1 entries (1 files):
- molecules-1565115-SI_Final.pdf
